# Supplementary material for: Bayesian Optimization of Wet-Impregnated Co-Mo/Al2O3 Catalyst for Maximizing the Yield of Carbon Nanotube Synthesis
Source: Nanomaterials (Basel). 2023 Dec 26;14(1):75. doi: 10.3390/nano14010075 (PMC10780783; doi:10.3390/nano14010075)
Supplement: Supplementary file 1 [file nanomaterials-14-00075-s001.zip]

Archive with 1 entries (1 files):
- nanomaterials-2759660-supplementary.pdf
